# Supplementary material for: Effects of Nitisinone on Oxidative and Inflammatory Markers in Alkaptonuria: Results from SONIA1 and SONIA2 Studies
Source: Cells. 2022 Nov 18;11(22):3668. doi: 10.3390/cells11223668 (PMC9688277; doi:10.3390/cells11223668)
Supplement: Supplementary file 1 [file cells-11-03668-s001.zip]

Archive with 1 entries (1 files):
- cells-2040369-Supplementary.pdf
